# Supplementary material for: The plasma biomarker soluble SIGLEC-1 is associated with the type I interferon transcriptional signature, ethnic background and renal disease in systemic lupus erythematosus
Source: Arthritis Res Ther. 2018 Jul 27;20:152. doi: 10.1186/s13075-018-1649-1 (PMC6062988; doi:10.1186/s13075-018-1649-1)
Supplement: Supplementary file 1 — Table S1. Custom NanoString probe sequences used to measure expression of the 56 IFN-regulated genes defining the transcriptional IFN signature in this study and eight housekeeping genes used to normalise expression levels between donors. (XLSX 13 kb) [file 13075_2018_1649_MOESM1_ESM.xlsx]

## Sheet: Sheet1
Supplemental Table 1. Nanostring custom CodeSets and target sequences
Gene Name	Annotation	Target sequence
B2M	Housekeeping	CGGGCATTCCTGAAGCTGACAGCATTCGGGCCGAGATGTCTCGCTCCGTGGCCTTAGCTGTGCTCGCGCTACTCTCTCTTTCTGGCCTGGAGGCTATCCA
GAPDH	Housekeeping	GGGGAAGGTGAAGGTCGGAGTCAACGGATTTGGTCGTATTGGGCGCCTGGTCACCAGGGCTGCTTTTAACTCTGGTAAAGTGGATATTGTTGCCATCAAT
HPRT1	Housekeeping	TGTGATGAAGGAGATGGGAGGCCATCACATTGTAGCCCTCTGTGTGCTCAAGGGGGGCTATAAATTCTTTGCTGACCTGCTGGATTACATCAAAGCACTG
POLR2A	Housekeeping	TTCCAAGAAGCCAAAGACTCCTTCGCTTACTGTCTTCCTGTTGGGCCAGTCCGCTCGAGATGCTGAGAGAGCCAAGGATATTCTGTGCCGTCTGGAGCAT
TBP	Housekeeping	CGCCGGCTGTTTAACTTCGCTTCCGCTGGCCCATAGTGATCTTTGCAGTGACCCAGCAGCATCACTGTTTCTTGGCGTGTGAAGATAACCCAAGGAATTG
EEF1G	Housekeeping	CTTCATGAGCTGCAATCTCATCACTGGAATGTTCCAGCGACTGGACAAGCTGAGGAAGAATGCCTTCGCCAGTGTCATCCTTTTTGGAACCAACAATAGC
OAZ1	Housekeeping	GGTGGGCGAGGGAATAGTCAGAGGGATCACAATCTTTCAGCTAACTTATTCTACTCCGATGATCGGCTGAATGTAACAGAGGAACTAACGTCCAACGACA
RPL19	Housekeeping	CCAATGCCCGAATGCCAGAGAAGGTCACATGGATGAGGAGAATGAGGATTTTGCGCCGGCTGCTCAGAAGATACCGTGAATCTAAGAAGATCGATCGCCA
ANKRD22	Signature	ACTGGCAGAGCAAATATGACTCAGAAACCGGCTCCTCAGGGTTGTAACATTAGATGATACAGGCTTGGGTCGTTACACATGACACCAGTGCCTTTGTTTC
BRCA2	Signature	GGGGACAGATTTGTGACCGGCGCGGTTTTTGTCAGCTTACTCCGGCCAAAAAAGAACTGCACCTCTGGAGCGGACTTATTTACCAAGCATTGGAGGAATA
CASP8	Signature	AGATGGACTTCAGCAGAAATCTTTATGATATTGGGGAACAACTGGACAGTGAAGATCTGGCCTCCCTCAAGTTCCTGAGCCTGGACTACATTCCGCAAAG
CMPK2	Signature	GGAAAGTTCCAGGTTGTTGCCATCGAAGGACTGGATGCCACGGGTAAAACCACGGTGACCCAGTCAGTGGCAGATTCACTTAAGGCTGTCCTCTTAAAGT
CXCL10	Signature	GCAGAGGAACCTCCAGTCTCAGCACCATGAATCAAACTGCGATTCTGATTTGCTGCCTTATCTTTCTGACTCTAAGTGGCATTCAAGGAGTACCTCTCTC
CXCL11	Signature	CAGAATTCCACTGCCCAAAGGAGTCCAGCAATTAAATGGATTTCTAGGAAAAGCTACCTTAAGAAAGGCTGGTTACCATCGGAGTTTACAAAGTGCTTTC
DDX58	Signature	CTGGCATATTGACTGGACGTGGCAAAACAAATCAGAACACAGGAATGACCCTCCCGGCACAGAAGTGTATATTGGATGCATTCAAAGCCAGTGGAGATCA
DDX60	Signature	TTCGAGATGCTTATCAAAAGAGTGGGGAAGTTTCTTGGAAGAGAGTTACCCATATTTCCTGATAGTTGCAGACGAAGGCCTGAACGATCTACAAACACAG
DHX58	Signature	AAGAATGAGCTGGCCCACTTGGCAACTCATGGCCCAGAGAATCCAAAACTGGAGATGCTGGAAAAGATCCTGCAAAGGCAGTTCAGTAGCTCTAACAGCC
DTX3L	Signature	GGGTACTCTCGCGTATTAGGAGTCTCAGATGTCATCACTTGGAATGATATTCACCACAAAACATCCCGGTTTGGAGGACCAGAAATGTATGGCTATCCTG
EIF2AK2	Signature	TGGAAAGCGAACAAGGAGTAAGGGAACTTTGCGATACATGAGCCCAGAACAGATTTCTTCGCAAGACTATGGAAAGGAAGTGGACCTCTACGCTTTGGGG
EPSTI1	Signature	AGAGAAGCATTTAGAGAGCATCAGCAATACAAAACCGCTGAGTTCTTGAGCAAACTGAACACAGAATCGCCAGACAGAAGTGCCTGTCAAAGTGCTGTTT
ETV7	Signature	AGGACCCGGGCGCACACGCCTTGGCGCTTCTCGAAAGAGATTTCCTCCCACGCGACCTTCCAGTTCTCGGAGCCAGGTTAGGGGTTTGGCGGAGGAGGAC
FADD	Signature	TGAGACTGCTAAGTAGGGGCAGTGATGGTTGCCAGGACGAATTGAGATAATATCTGTGAGGTGCTGATGAGTGATTGACACACAGCACTCTCTAAATCTT
HERC5	Signature	TGGGCTGCTGTTTACTTTCGGTGCTGGAAAACATGGGCAACTTGGTCATAATTCAACACAGAATGAGCTAAGACCCTGTTTGGTGGCTGAGCTTGTTGGG
HERC6	Signature	TCCATCACCCAGATTTATACTTAGAGTCAGACGAAGTCGCCTGGTTAAAGATGCTCTGCGTCAATTAAGTCAAGCTGAAGCTACTGACTTCTGCAAAGTA
IFI35	Signature	TGCCCTCTGCTTGCGGGCTCTGCTCTGATCACCTTTGATGACCCCAAAGTGGCTGAGCAGGTGCTGCAACAAAAGGAGCACACGATCAACATGGAGGAGT
IFI44	Signature	TTTCCAAGGGCATGTAACGCATCAGGCTTTGGTGGGCACTAATACAACTGGGATATCTGAGAAGTATAGGACATACTCTATTAGAGACGGGAAAGATGGC
IFI44L	Signature	ATCTCTGCCATTTATGTTGTGTGACACTATGGGGCTAGATGGGGCAGAAGGAGCAGGACTGTGCATGGATGACATTCCCCACATCTTAAAAGGTTGTATG
IFIH1	Signature	GCTTGGGAGAACCCTCTCCCTTCTCTGAGAAAGAAAGATGTCGAATGGGTATTCCACAGACGAGAATTTCCGCTATCTCATCTCGTGCTTCAGGGCCAGG
IFIT1	Signature	GAGAAAGGCATTAGATCTGGAAAGCTTGAGCCTCCTTGGGTTCGTCTACAAATTGGAAGGAAATATGAATGAAGCCCTGGAGTACTATGAGCGGGCCCTG
IFIT2	Signature	TGCATCCCATAGAGGTTAGTCCTGCATAGCCAGTAATGTGCTAAGTTCATCCAAAAGCTGGCGGACCAAAGTCTAAATAGGGCTCAGTATCCCCCATCGC
IFIT3	Signature	CGCCTGCTAAGGGATGCCCCTTCAGGCATAGGCAGTATTTTCCTGTCAGCATCTGAGCTTGAGGATGGTAGTGAGGAAATGGGCCAGGGCGCAGTCAGCT
IFIT5	Signature	TCACAGTGTATCGGCTGGATGATTCTGATAGAGAAGGGTCTGTAAAGAGCTTTTCTCTGGGGCCTTTGAGAAAGGCTGTTACCCTGAACCCAGATAACAG
IKBKE	Signature	CCGCATCATCGAACGGCTAAATAGAGTCCCAGCACCTCCTGATGTCTGAGCTCCATGGGGCACATGAGGCATCCTGAAGCATTAGAATGATTCCAACACT
IKBKG	Signature	AGAGTCGCTTGGAGGCTGCCACTAAGGAATGCCAGGCTCTGGAGGGTCGGAGGAAGCTGGCCCAGTTGCAGGTGGCCTATCACCAGCTCTTCCAAGAATA
IRF7	Signature	CGCAGCGTGAGGGTGTGTCTTCCCTGGATAGCAGCAGCCTCAGCCTCTGCCTGTCCAGCGCCAACAGCCTCTATGACGACATCGAGTGCTTCCTTATGGA
ISG15	Signature	CCCGGCAGCACGGTCCTGCTGGTGGTGGACAAATGCGACGAACCTCTGAGCATCCTGGTGAGGAATAACAAGGGCCGCAGCAGCACCTACGAGGTACGGC
ISG20	Signature	GAGTGGCCTGGCTCGTTGCAGCCTCGTGAACGTCCACGGTGCTGTGCTGTACGACAAGTTCATCCGGCCTGAGGGAGAGATCACCGATTACAGAACCCGG
LAMP3	Signature	GGTCTCTGCCTTATGGGTATGGGTGTCTATAAAATCCGCCTAAGGTGTCAATCATCTGGATACCAGAGAATCTAATTGTTGCCCGGGGGGAATGAAAATA
LAP3	Signature	GTGCTAGTTGGCCTCGGCAAAAAGGCAGCTGGAATCGACGAACAGGAAAACTGGCATGAAGGCAAAGAAAACATCAGAGCTGCTGTTGCAGCGGGGTGCA
LGALS3BP	Signature	AAGTCTGGCGGCTCAGATCGCACCATTGCCTACGAAAACAAAGCCCTGATGCTCTGCGAAGGGCTCTTCGTGGCAGACGTCACCGATTTCGAGGGCTGGA
LY6E	Signature	CTGCCCCATCCCAGAAGGCGTCAATGTTGGTGTGGCTTCCATGGGCATCAGCTGCTGCCAGAGCTTTCTGTGCAATTTCAGTGCGGCCGATGGCGGGCTG
MX1	Signature	GCCTTTAATCAGGACATCACTGCTCTCATGCAAGGAGAGGAAACTGTAGGGGAGGAAGACATTCGGCTGTTTACCAGACTCCGACACGAGTTCCACAAAT
MX2	Signature	AATTTACCGGCTCACTCAGGCGCGACACGCACTCTGTCAATTCTCCAGCAAAGAGATCCACTGAAGGGCGGCGATGCCTGTGGTTGTTTTCTTGTGCGTA
NEXN	Signature	GAGCTCCATGGTTCAAGAAGCCTCTTAAAAACACATCAGTTGTAGACAGTGAGCCAGTCAGATTTACGGTTAAAGTAACAGGAGAACCCAAACCAGAAAT
OAS1	Signature	TCTGAGGAAACGAAACCAACAGCAGTCCAAGCTCAGTCAGCAGAAGAGATAAAAGCAAACAGGTCTGGGAGGCAGTTCTGTTGCCACTCTCTCTCCTGTC
OAS2	Signature	TGAAAAACAATTTCGAGATCCAGAAGTCCCTTGATGGGTTCACCATCCAGGTGTTCACAAAAAATCAGAGAATCTCTTTCGAGGTGCTGGCCGCCTTCAA
OAS3	Signature	GAGTGCCTTAGACAGCCTGACTCTCCACAAACCACTGTTAAAACTTACCTGCTAGGAATGCTAGATTGAATGGGATGGGAAGAGCCTTCCCTCATTATTG
OASL	Signature	GGCGTTTCTGAGCTGTTTCCACAGCTTCCAGGAGGCAGCCAAGCATCACAAAGATGTTCTGAGGCTGATATGGAAAACCATGTGGCAAAGCCAGGACCTG
OTOF	Signature	CCCGACACGGCCTTCGTCTGGTTCCTCAACCCTCTCAAGTCCATCAAGTACCTCATCTGCACCCGGTACAAGTGGCTCATCATCAAGATCGTGCTGGCGC
PARP12	Signature	CCTTCTATGATAGCTGCGTGAACAGTGTGTCCGACCCCTCCATCTTTGTGATCTTTGAGAAACACCAGGTCTACCCAGAGTATGTCATCCAGTACACCAC
PARP9	Signature	CTATTGTAGAGACTATCCGGGTTAGTTTGCAAGGGAAGCCAATGATGAGTAATTTGAAAGAAATTCACCTGGTGAGCAATGAGGACCCTACTGTTGCTGC
PGAP1	Signature	GAACCTGGCGTTTTATGTCTTCATGGTCTTTCTGGCAACCCTGGGGCTGTGGGATGTCTTCTTCGGCTTCGAGGAGAATAAGTGCAGTATGAGCTACATG
PML	Signature	TCGGAGGAGGAGTTCCAGTTTCTGCGCTGCCAGCAATGCCAGGCGGAAGCCAAGTGCCCGAAGCTGCTGCCTTGTCTGCACACGCTGTGCTCAGGATGCC
PNPT1	Signature	GGATTCAGGGGTTCCAATTTCATCTGCTGTTGCAGGCGTAGCAATAGGATTGGTCACCAAAACCGATCCTGAGAAGGGTGAAATAGAAGATTATCGTTTG
RGL1	Signature	AGCCATGTGAATTCCACAAGAAGCACCAGGGAAAGTTTAGAGATTTGCGGCAATGGACCGAAGAACGGGCCAGGAAGTCCTCCAATTTCCTTTGGTCTTT
RSAD2	Signature	AGGAAGCTGGTATGGAGAAGATCAACTTTTCAGGTGGAGAGCCATTTCTTCAAGACCGGGGAGAATACCTGGGCAAGTTGGTGAGGTTCTGCAAAGTAGA
SAMD9L	Signature	ACACAGCAGAAAGTTGGGTCATTCCGGCTGCTTTTTTGAGAAGTCCCTGAAGAGATCAATAACAGCAAGAGGGAACCTGGCAAGGAAGCTATTCCTATAA
SIGLEC1	Signature	GCCAGAATCTGTGATGACTCCAGCCTATGAATGTGAATGAGGCAGTGTTGAGTCCTGCCCGCCTCTACGAAAACAGCTCTGTGACATCTGACTTTTTATG
SPATS2L	Signature	CCCAAAATAGCCCCAGTTCCCCTAACTTTGACTACAGGGCAGTCCAGTTTGGGTGCCGCTTCCGTTGCACTCACATGTCCTACATATCTGTTGACTACTC
STAT1	Signature	TTTGCTGTATGCCATCCTCGAGAGCTGTCTAGGTTAACGTTCGCACTCTGTGTATATAACCTCGACAGTCTTGGCACCTAACGTGCTGTGCGTAGCTGCT
STAT2	Signature	CCGTACACGAAGGAGGTGCTGCAGTCACTCCCGCTGACTGAAATCATCCGCCATTACCAGTTGCTCACTGAGGAGAATATACCTGAAAACCCACTGCGCT
TRAF6	Signature	CACCCGCTTTGACATGGGTAGCCTTCGGAGGGAGGGTTTTCAGCCACGAAGTACTGATGCAGGGGTATAGCTTGCCCTCACTTGCTCAAAAACAACTACC
USP18	Signature	GGAAATGCCCAAAACCTTCAGAGATTGACACGCTGTCATTTTCCATTTCCGTTCCTGGATCTACGGAGTCTTCTAAGAGATTTTGCAATGAGGAGAAGCA
XAF1	Signature	GTTTGCCCAAGGACTACAAATAAACCAACGGGAAAAAAGAAAGGTTCCAGTTTTGTCTGAAAATTCTGATTAAGCCTCTGGGCCCTACAGCCTGGAGAAC
